# Supplementary material for: Identification of Novel Neisseria gonorrhoeae Lineages Harboring Resistance Plasmids in Coastal Kenya
Source: J Infect Dis. 2018 Apr 26;218(5):801–8. doi: 10.1093/infdis/jiy240 (PMC6057544; doi:10.1093/infdis/jiy240)
Supplement: Supplementary Table 1 [file jiy240_suppl_supplementary_table_1.xlsx]

## Sheet: Sheet1
Supplementary Table 1. Isolates used in this study.
Strain	MLST ST	Source	Risk group*	ENA Accession number
Cluster 1
46146	1903	rectal swab	MSM-E	ERR976942
60709	1599	urethral swab	MSM-W	ERR976940
64605	1599	rectal swab	MSM-E	ERR1143660
60243	1599	urethral swab	MSM-W	ERR976930
65318	1599	urethral swab	MSM-E	ERR1143667
65080	1903	urethral swab	MSM-W	ERR1143666
43306	12241	urethral swab	MSW-E	ERR1143679
65551	12241	urethral swab	MSM-E	ERR1143669
64361	12241	urethral swab	MSM-W	ERR1143663
44271	1903	cervical swab	WSM-E	ERR1143714
63971	12240	urethral swab	MSM-W	ERR1143677
57568	1903	urethral swab	MSM-W	ERR1143676
44254	1903	urethral swab	MSM-W	ERR1143678
52492	1903	rectal swab	MSM-W	ERR976963
56474	1903	urethral swab	MSM-W	ERR1143672
51645	1903	urethral swab	MSM-W	ERR976949
43346	1903	rectal swab	MSM-W	ERR976964
64500	12240	urethral swab	MSM-W	ERR1143658
47983	1903	urethral swab	MSM-W	ERR976937
52262	1903	urethral swab	MSM-W	ERR976904
55496	1903	urethral swab	MSM-W	ERR976922
48763	1903	urethral swab	MSM-W	ERR1143689
42974	1903	urethral swab	MSM-W	ERR976965
44569	1903	urethral swab	MSM-W	ERR976961
43208	1903	urethral swab	MSM-W	ERR1143706
T101	1903	urethral swab	MSM-W	ERR976953
43038	1903	urethral swab	MSM-W	ERR976941
44568	1903	urethral swab	MSM-W	ERR976952
43781	1903	urethral swab	MSM-W	ERR976960
43000	1903	urethral swab	MSM-W	ERR976957
Cluster 2
46745	1893	rectal swab	MSM-W	ERR1143681
48501	1893	urethral swab	MSM-W	ERR976947
45910	1893	rectal swab	MSM-W	ERR1143702
45453	1893	rectal swab	MSM-W	ERR976915
47244	1893	urethral swab	MSM-E	ERR1143683
45858	1893	urethral swab	MSM-W	ERR1143682
42978	1893	urethral swab	MSM-W	ERR1143712
47147	1893	urethral swab	MSM-W	ERR976933
49719	1893	rectal swab	MSM-E	ERR1143703
56873	1893	urethral swab	MSM-W	ERR976950
43305	1893	urethral swab	MSM-W	ERR976909
47548	1893	cervical swab	WSM-E	ERR1143687
51212	11364	urethral swab	MSM-W	ERR976902
48871	1893	urethral swab	MSM-W	ERR976958
48213	1893	urethral swab	MSM-E	ERR1143696
47956	1893	urethral swab	MSM-W	ERR976959
64680	1893	urethral swab	MSM-W	ERR1143661
61450	11364	urethral swab	MSM-W	ERR976951
56835	1893	urethral swab	MSM-W	ERR1143675
61580	1893	urethral swab	MSM-W	ERR976956
44593	1893	urethral swab	MSM-W	ERR976955
46445	1893	urethral swab	MSM-W	ERR976943
45715	1893	urethral swab	MSM-W	ERR1143695
45676	1893	urethral swab	MSM-W	ERR976954
42876	1893	urethral swab	MSM-W	ERR1143715
61467	1893	urethral swab	MSM-W	ERR976907
47686	1893	urethral swab	MSM-W	ERR976931
51451	1893	rectal swab	MSM-W	ERR976910
49506	1893	urethral swab	MSM-W	ERR1143700
51468	11369	urethral swab	MSM-E	ERR976927
60096	11369	urethral swab	MSM-E	ERR976921
51751	1893	rectal swab	MSM-W	ERR1143707
57547	1893	urethral swab	MSM-W	ERR976948
52263	11370	rectal swab	MSM-W	ERR976962
55798	11370	urethral swab	MSM-W	ERR976925
52057	11370	urethral swab	MSM-W	ERR1143708
Cluster 3
64586	11366	urethral swab	MSM-W	ERR1143662
64755	11366	rectal swab	MSM-W	ERR1143664
62017	11366	urethral swab	MSM-E	ERR976908
59012	11366	urethral swab	MSM-W	ERR976928
65320	11366	urethral swab	MSM-E	ERR1143668
63518	11366	rectal swab	MSM-W	ERR976926
65737	11366	urethral swab	MSM-W	ERR1143671
64203	11366	urethral swab	MSM-W	ERR1143665
64579	11366	urethral swab	MSM-W	ERR1143659
64204	11366	rectal swab	MSM-W	ERR1143657
66098	11366	urethral swab	MSM-W	ERR1143711
Unclustered isolates
50659	6957	urethral swab	MSM-W	ERR976924
48183	12243	urethral swab	MSM-W	ERR1143688
45388	12242	urethral swab	MSM-W	ERR1143693
59688	8133	urethral swab	MSM-W	ERR976923
56327	1588	urethral swab	MSM-W	ERR1143673
60755	1588	urethral swab	MSM-E	ERR976939
58767	11365	urethral swab	MSM-E	ERR976911
47547	1583	urethral swab	MSM-W	ERR1143686
63179	11367	urethral swab	MSM-W	ERR976912
48437	1931	urethral swab	MSM-W	ERR1143690
56682	1931	urethral swab	MSM-W	ERR1143674
49676	1599	rectal swab	MSM-W	ERR1143701
48406	1599	rectal swab	MSM-W	ERR1143698
50040	1599	urethral swab	MSM-W	ERR1143699
50869	8120	urethral swab	MSM-W	ERR1143705
65600	11750	urethral swab	MSM-E	ERR1143670
51960	1591	urethral swab	MSM-W	ERR976917
44941	1599	urethral swab	MSM-W	ERR1143691
48502	1599	urethral swab	MSM-W	ERR1143697
45722	1599	urethral swab	MSM-W	ERR1143684
47954	1599	urethral swab	MSM-W	ERR1143685
48563	1599	urethral swab	MSM-E	ERR1143692
61466	1599	urethral swab	MSW-E	ERR976905
48848	1599	urethral swab	MSM-W	ERR1143694
65907	1599	urethral swab	MSM-W	ERR1143710
45029	11075	rectal swab	MSM-W	ERR976932
* MSM-W: Bi-sexual man; MSM-E: Exclusively MSM; MSW-E: Exclusively heterosexual man; WSM-E: Exclusively heterosexual woman
