# Supplementary material for: Identification of Novel Neisseria gonorrhoeae Lineages Harboring Resistance Plasmids in Coastal Kenya
Source: J Infect Dis. 2018 Apr 26;218(5):801–8. doi: 10.1093/infdis/jiy240 (PMC6057544; doi:10.1093/infdis/jiy240)
Supplement: Supplementary Table 2 [file jiy240_suppl_supplementary_table_2.xlsx]

## Sheet: Sheet1
Supplementary Table 2. N. gonorrhoeae strains isolated from patients with multiple episodes of gonorrhoea.
Patient symbol	Episode of gonorrhoea	Strain	Number of days from previous episode	Locus differences by cgMLST from previous infecting strain	HIV status of patient at time of strain isolation
A	1	60755			Positive
A	2	64605	413	835	Positive
A	3	65320	113	906	Positive
B	1	T101			Positive
B	2	44568	22	3	Positive
B	3	60243	863	329	Positive
B	4	64579	484	887	Positive
B	5	65737	230	67	Positive
C	1	44593			Negative
C	2	45676	65	1	Negative
D	1	45715			Negative
D	2	48437	196	881	Negative
E	1	42974			Negative
E	2	43346	22	18	Positive
E	3	46445	186	866	Positive
F	1	43000			Negative
F	2	61580	1071	831	Negative
F	3	64361	282	892	Negative
G	1	48763			Negative
G	2	56682	362	967	Negative
H	1	42978			Positive
H	2	52057	565	379	Positive
I	1	45722			Negative
I	2	45858	13	990	Negative
J	1	43781			Positive
J	2	44569	24	2	Positive
J	3	47956	231	796	Positive
J	4	48871	67	11	Positive
K	1	43208			Negative
K	2	45388	87	916	Negative
K	3	55496	517	912	Positive
L	1	64203			Positive
L	2	64204	0	1	Positive
M	1	59012			Negative
M	2	65080	657	906	Negative
M	3	66098	279	924	Negative
N	1	51645			Negative
N	2	56474	157	128	Negative
N	3	57547	68	864	Negative
N	4	63971	491	843	Positive
O	1	56873			Negative
O	2	61450	336	310	Negative
P	1	45029			Positive
P	2	56327	596	920	Positive
P	3	64586	731	932	Positive
Q	1	52263			Positive
Q	2	52492	15	907	Positive
