# Supplementary material for: Identification of Novel Neisseria gonorrhoeae Lineages Harboring Resistance Plasmids in Coastal Kenya
Source: J Infect Dis. 2018 Apr 26;218(5):801–8. doi: 10.1093/infdis/jiy240 (PMC6057544; doi:10.1093/infdis/jiy240)
Supplement: Supplementary Table 3 [file jiy240_suppl_supplementary_table_3.xlsx]

## Sheet: Sheet1
Supplementary Table 3. Genome sequncing data for each gonococcal isolate.
Isolate	Number of contigs	Total length (bp)	Min length (bp)	Max length (bp)	Mean length (bp)	%GC	Number of loci tagged	% of loci tagged
42876	118	2212050	257	263975	18747	52.3	1742	97
42974	191	2220771	225	157489	11628	52.3	1726	96.2
42978	122	2214653	237	210737	18153	52.4	1743	97.1
43000	177	2216100	257	106984	12521	52.3	1710	95.3
43038	168	2221581	245	152660	13224	52.3	1720	95.8
43208	128	2223672	257	292945	17373	52.3	1732	96.5
43305	152	2203718	249	141741	14499	52.4	1735	96.7
43306	137	2232648	241	210399	16297	52.4	1724	96
43346	177	2222775	241	100456	12559	52.4	1713	95.4
43781	174	2221140	261	89327	12766	52.3	1728	96.3
44254	169	2234977	273	133267	13225	52.3	1733	96.5
44271	179	2223472	245	247696	12422	52.3	1712	95.4
44568	212	2217885	233	142664	10462	52.3	1713	95.4
44569	167	2215364	261	130652	13266	52.3	1727	96.2
44593	156	2202102	233	164106	14117	52.4	1743	97.1
44941	153	2223748	261	293771	14535	52.3	1637	91.2
45029	288	2175401	281	67655	7554	52.5	1746	97.3
45388	123	2229438	257	174229	18126	52.3	1733	96.5
45453	170	2204729	249	223472	12969	52.4	1725	96.1
45676	146	2204975	253	173973	15103	52.4	1739	96.9
45715	118	2209213	261	311783	18723	52.4	1743	97.1
45722	146	2222737	261	207888	15225	52.3	1739	96.9
45858	164	2207275	257	285257	13459	52.4	1740	96.9
45910	139	2209334	265	285342	15895	52.4	1713	95.4
46146	213	2228272	233	101632	10462	52.4	1721	95.9
46445	159	2205897	249	109216	13874	52.4	1739	96.9
46745	151	2213521	273	146208	14660	52.4	1724	96
47147	171	2204262	261	109225	12891	52.4	1737	96.8
47244	138	2208374	261	343963	16003	52.4	1680	93.6
47547	163	2153903	249	207697	13215	52.6	1744	97.2
47548	125	2212554	265	176788	17701	52.4	1722	95.9
47686	171	2211929	265	109247	12936	52.4	1745	97.2
47954	151	2218890	261	207883	14695	52.3	1719	95.8
47956	182	2212408	261	107989	12157	52.4	1721	95.9
47983	191	2223930	241	152519	11644	52.3	1743	97.1
48183	133	2230659	261	314197	16772	52.3	1737	96.8
48213	126	2212440	257	264408	17560	52.4	1740	96.9
48406	105	2215575	257	211968	21101	52.4	1740	96.9
48437	132	2209978	269	314269	16743	52.4	1719	95.8
48501	171	2194295	233	124666	12833	52.5	1743	97.1
48502	152	2217624	273	154388	14590	52.3	1741	97
48563	154	2224162	273	190982	14443	52.3	1734	96.6
48763	175	2232335	237	210328	12757	52.4	1740	96.9
48848	152	2224346	277	108496	14634	52.3	1696	94.5
48871	248	2196953	200	100311	8859	52.3	1739	96.9
49506	135	2212126	257	285263	16387	52.4	1738	96.8
49676	167	2213741	257	209636	13256	52.4	1740	96.9
49719	169	2208340	269	262014	13068	52.4	1740	96.9
50040	133	2213197	253	208175	16641	52.4	1734	96.6
50659	178	2221198	257	132543	12479	52.3	1738	96.8
50869	138	2214556	257	173001	16048	52.4	1720	95.8
51212	164	2206178	253	291194	13453	52.4	1725	96.1
51451	153	2211170	253	180702	14453	52.4	1724	96
51468	190	2220335	241	101545	11686	52.4	1718	95.7
51645	196	2226073	253	89275	11358	52.3	1737	96.8
51751	136	2216537	269	207569	16299	52.4	1722	95.9
51960	159	2227322	257	87482	14009	52.3	1737	96.8
52057	166	2207701	269	286019	13300	52.4	1726	96.2
52262	191	2211022	200	134160	11577	52.3	1721	95.9
52263	177	2206797	249	109554	12468	52.4	1728	96.3
52492	176	2229149	245	156123	12666	52.3	1730	96.4
55496	160	2211181	253	152766	13820	52.4	1722	95.9
55798	168	2206593	261	309957	13135	52.4	1683	93.8
56327	143	2174516	237	204623	15207	52.5	1739	96.9
56474	162	2230655	269	243108	13770	52.3	1740	96.9
56682	130	2203679	249	192993	16952	52.4	1735	96.7
56835	141	2211515	269	210641	15685	52.4	1719	95.8
56873	145	2205662	261	113701	15212	52.5	1720	95.8
57547	202	2210569	229	86335	10944	52.4	1741	97
57568	127	2228224	257	210462	17546	52.3	1662	92.6
58767	143	2167045	245	148148	15155	52.5	1727	96.2
59012	156	2203294	253	174227	14124	52.4	1661	92.5
59688	141	2155299	257	169994	15286	52.6	1718	95.7
60096	157	2213122	261	181270	14097	52.4	1733	96.5
60243	171	2230656	237	181178	13045	52.3	1729	96.3
60709	202	2220795	241	156407	10995	52.3	1655	92.2
60755	241	2169042	269	109712	9001	52.6	1719	95.8
61450	233	2208628	225	109130	9480	52.3	1723	96
61467	167	2196793	261	174318	13155	52.4	1722	95.9
61580	209	2216515	257	109865	10606	52.3	1735	96.7
62017	157	2204556	257	174061	14042	52.4	1595	88.9
63179	158	2127538	241	118428	13466	52.7	1731	96.4
63518	150	2215152	253	174226	14768	52.3	1703	94.9
63971	262	2253295	281	143019	8601	52.3	1743	97.1
64203	134	2215011	261	174234	16530	52.4	1747	97.3
64204	135	2218021	265	174976	16430	52.4	1734	96.6
64361	126	2230987	261	211603	17707	52.3	1735	96.7
64500	114	2215214	265	266261	19432	52.4	1739	96.9
64579	123	2204125	273	207542	17920	52.4	1736	96.7
64586	120	2215884	277	272021	18466	52.4	1740	96.9
64605	158	2223186	265	288233	14071	52.3	1734	96.6
64680	138	2216001	265	311757	16058	52.4	1748	97.4
64755	141	2216556	261	210813	15721	52.3	1737	96.8
65080	125	2222042	253	242979	17777	52.3	1741	97
65318	121	2226495	277	174634	18401	52.3	1741	97
65320	129	2218761	249	175329	17200	52.4	1735	96.7
65551	131	2230336	237	211567	17026	52.3	1690	94.2
65600	130	2172586	281	154364	16713	52.5	1740	96.9
65737	124	2213631	265	199551	17852	52.4	1731	96.4
65907	159	2216224	265	265866	13939	52.4	1739	96.9
66098	117	2206091	273	207883	18856	52.4	1725	96.1
T006	194	2206318	237	112141	11373	52.3	1728	96.3
T101	181	2221621	245	88571	12275	52.3	1704	94.9
