# Supplementary material for: Identification of Novel Neisseria gonorrhoeae Lineages Harboring Resistance Plasmids in Coastal Kenya
Source: J Infect Dis. 2018 Apr 26;218(5):801–8. doi: 10.1093/infdis/jiy240 (PMC6057544; doi:10.1093/infdis/jiy240)
Supplement: Supplementary Table 4 [file jiy240_suppl_supplementary_table_4.xlsx]

## Sheet: Sheet1
Supplementary Table 4. Phenotypic and genotypic characteristics of selected isolates. MIC values are given in μg/ml. The type of tetM determinant and blaTEM allele are indicated in strains harbouring pTetM and pblaTEM, respectively.
	Isolate	Tetracycline MIC	Azithromycin MIC	Penicillin MIC	Doxycycline MIC	AMR Genotype*
CLUSTER 1	64500	16	0.125	0.38	8	TET: R (Dutch tetM); AZI: S; PEN: R
	42974	16	0.125	12	6	TET: R (Dutch tetM); AZI: S; PEN: R
	44569	8	0.064	8	2	TET: R (Dutch tetM); AZI: S; PEN: R
CLUSTER 2	45453	12	0.032	nt*	4	TET: R (American tetM); AZI: S
	42876	12	nt*	192	1.5	TET: R (American tetM); PEN: R (blaTEM 10)
	51468	12	0.016	0.19	2	TET: R (American tetM); AZI: S; PEN: R
CLUSTER 3	64204	16	0.125	nt*	12	TET: R (American tetM); AZI: S
	66098	12	0.125	0.19	8	TET: R (American tetM); AZI: S; PEN: R
	50659	12	0.094	64	4	TET: R (American tetM); AZI: S; PEN: R (blaTEM 10)
	47547	16	nt*	16	2	TET: R (American tetM); PEN: R (blaTEM 12)
	56682	3	nt*	0.094	4	TET: R (American tetM); PEN: S
	44941	nt*	0.047	4	4	AZI: S; PEN: R (blaTEM 3)
	63179	0.25	0.032	nt*	0.19	TET: S; AZI: S
	65600	0.25	0.016	0.094	0.25	TET: S; AZI: S; PEN: S
	45029	0.5	0.047	4	0.38	TET: S; AZI: S; PEN: R (blaTEM 3)
*nt, not tested; S, susceptible; R, resistant; HR, plasmid-mediated high-level resistance; TET, tetracycline; AZI, azithromycin; PEN, penicillin.
